# Supplementary material for: Outcomes of Bariatric Surgery in People With Human Immunodeficiency Virus: A Retrospective Analysis From the ATHENA Cohort
Source: Clin Infect Dis. 2023 Jul 1;77(11):1561–8. doi: 10.1093/cid/ciad404 (PMC10686945; doi:10.1093/cid/ciad404)
Supplement: ciad404_Supplementary_Data [file ciad404_supplementary_data.zip]

Archive with 3 entries (3 files):
- Figure S1-kaye.tiff
- figure S2.tif
- Supplementary material_09062023_clean.docx
